# Supplementary material for: Spatial-temporal analysis of hepatitis E in Hainan Province, China (2013-2022): insights from four major hospitals
Source: Front Public Health. 2024 Jun 27;12:1381204. doi: 10.3389/fpubh.2024.1381204 (PMC11236752; doi:10.3389/fpubh.2024.1381204)
Supplement: Supplementary file 1 [file Table_1.XLSX]

## Sheet: 工作表1
Year	total population of Hainan Province.	The number of cases of HE.	The crude incidence rate of HE.
2013	895.3w	12	1.34/1million
2014	903.5w	65	7.19/1million
2015	910.8w	112	13.00/1million
2016	917.1w	220	23.99/1million
2017	925.8w	258	27.87/1million
2018	934.3w	292	31.25/1million
2019	944.7w	303	32.07/1million
2020	1012.3w	249	24.60/1million
2021	1020.5w	181	17.74/1million
2022	unavailable	230	unavailable
Table 1: The total population data for Hainan Province is obtained from the Hainan Provincial Bureau of Statistics (http://www.hainan.gov.cn/). The incidence rate refers to the ratio of the number of cases to the total population of the province, usually calculated as per ten thousand. The population data for the year 2022 from the Hainan Provincial Bureau of Statistics is not yet available.
