# Supplementary material for: Spatial-temporal analysis of hepatitis E in Hainan Province, China (2013-2022): insights from four major hospitals
Source: Front Public Health. 2024 Jun 27;12:1381204. doi: 10.3389/fpubh.2024.1381204 (PMC11236752; doi:10.3389/fpubh.2024.1381204)
Supplement: Supplementary file 2 [file Table_2.XLSX]

## Sheet: Sheet1
Correlation
			Incidence	Population density	economy	Longitude	Latitude
Spearman Rho	Incidence	Correlation coefficient	1	0.414**	0.421**	0.13	0.403**
		Significance (two-tailed)	.	0	0	0.08	0
		case	183	183	126	183	183
	Population density	Correlation coefficient	0.414**	1	0.739**	0.370**	0.282**
		Significance (two-tailed)	0	.	0	0	0
		case	183	183	126	183	183
	economy	Correlation coefficient	0.421**	0.739**	1	0.236**	0.089
		Significance (two-tailed)	0	0	.	0.008	0.324
		case	126	126	126	126	126
	Longitude	Correlation coefficient	0.13	0.370**	0.236**	1	0.265**
		Significance (two-tailed)	0.08	0	0.008	.	0
		case	183	183	126	183	183
	Latitude	Correlation coefficient	0.403**	0.282**	0.089	0.265**	1
		Significance (two-tailed)	0	0	0.324	0	.
		case	183	183	126	183	183
Table 2: **. At the 0.01 level (two-tailed), the correlation is significant. The population density and economic data were obtained from the 2023 Hainan Statistical Yearbook. It should be noted that economic data was only updated for the years 2015 and 2017-2022. The longitude and latitude data for each city and county were sourced from Tianditu (https://map.tianditu.gov.cn/). Economic indicators…
