# Supplementary material for: Spatial-temporal analysis of hepatitis E in Hainan Province, China (2013-2022): insights from four major hospitals
Source: Front Public Health. 2024 Jun 27;12:1381204. doi: 10.3389/fpubh.2024.1381204 (PMC11236752; doi:10.3389/fpubh.2024.1381204)
Supplement: Supplementary file 3 [file Table_3.XLSX]

## Sheet: 工作表1
Year	Moran's I	z-value	P-value	Cluster
2013	0.419429	3.63361	0.000279	Yes
2014	0.509051	4.36573	1.3e-05	Yes
2015	0.566876	4.81119	2e-06	Yes
2016	0.496218	4.27193	1.9e-05	Yes
2017	0.455212	3.88742	0.000101	Yes
2018	0.567898	4.788	2e-06	Yes
2019	0.517095	4.40616	1.1e-05	Yes
2020	0.517064	4.43019	9e-06	Yes
2021	0.40486	3.51089	0.000447	Yes
2022	0.458299	3.94371	8e-05	Yes
