# Supplementary material for: Spatial-temporal analysis of hepatitis E in Hainan Province, China (2013-2022): insights from four major hospitals
Source: Front Public Health. 2024 Jun 27;12:1381204. doi: 10.3389/fpubh.2024.1381204 (PMC11236752; doi:10.3389/fpubh.2024.1381204)
Supplement: Supplementary file 4 [file Table_4.XLSX]

## Sheet: 工作表1
ARIMA model	AIC values
ARIMA(2,1,2)(1,0,1)[12]	720.236
ARIMA(0,1,0)	756.576
ARIMA(1,1,0)(1,0,0)[12]	737.788
ARIMA(0,1,1)(0,0,1)[12]	715.617
ARIMA(0,1,0)	754.533
ARIMA(0,1,1)	720.884
ARIMA(0,1,1)(1,0,1)[12]	716.557
ARIMA(0,1,1)(0,0,2)[12]	716.532
ARIMA(0,1,1)(1,0,0)[12]	714.519
ARIMA(0,1,1)(2,0,0)[12]	716.552
ARIMA(0,1,1)(2,0,1)[12]	718.751
ARIMA(0,1,0)(1,0,0)[12]	752.633
ARIMA(1,1,1)(1,0,0)[12]	714.682
ARIMA(0,1,2)(1,0,0)[12]	714.342
ARIMA(0,1,2)	719.668
ARIMA(0,1,2)(2,0,0)[12]	716.374
ARIMA(0,1,2)(1,0,1)[12]	716.399
ARIMA(0,1,2)(0,0,1)[12]	715.36
ARIMA(0,1,2)(2,0,1)[12]	718.513
ARIMA(1,1,2)(1,0,0)[12]	715.692
ARIMA(0,1,3)(1,0,0)[12]	716.069
ARIMA(1,1,3)(1,0,0)[12]	717.973
ARIMA(0,1,2)(1,0,0)[12]	713.316
ARIMA(0,1,2)	719.117
ARIMA(0,1,2)(2,0,0)[12]	715.198
ARIMA(0,1,2)(1,0,1)[12]	715.213
ARIMA(0,1,2)(0,0,1)[12]	714.514
ARIMA(0,1,2)(2,0,1)[12]	717.312
ARIMA(0,1,1)(1,0,0)[12]	713.286
ARIMA(0,1,1)	720.108
ARIMA(0,1,1)(2,0,0)[12]	715.199
ARIMA(0,1,1)(1,0,1)[12]	715.193
ARIMA(0,1,1)(0,0,1)[12]	714.553
ARIMA(0,1,1)(2,0,1)[12]	717.367
ARIMA(0,1,0)(1,0,0)[12]	750.544
ARIMA(1,1,1)(1,0,0)[12]	713.636
ARIMA(1,1,0)(1,0,0)[12]	735.686
ARIMA(1,1,2)(1,0,0)[12]	714.594
Best model: ARIMA(0,1,1)(1,0,0)[12]
