# Supplementary material for: Spatial-temporal analysis of hepatitis E in Hainan Province, China (2013-2022): insights from four major hospitals
Source: Front Public Health. 2024 Jun 27;12:1381204. doi: 10.3389/fpubh.2024.1381204 (PMC11236752; doi:10.3389/fpubh.2024.1381204)
Supplement: Supplementary file 5 [file Table_5.XLSX]

## Sheet: 工作表1
Table 4. Projected Monthly Incidence for 2023-2024
Point		Forecast	Lower CI 80%	Higher CI 80%	Lower CI 95%	Higher CI 95%
Jan	2023	18.16	7.983	28.336	2.596	33.724
Feb	2023	18.124	7.129	29.118	1.309	34.939
Mar	2023	18.124	6.883	29.365	0.932	35.316
Apr	2023	18.614	7.131	30.096	1.053	36.174
May	2023	17.879	6.16	29.598	-0.043	35.801
Jun	2023	18.45	6.5	30.401	0.174	36.727
Jul	2023	19.267	7.089	31.444	0.643	37.89
Aug	2023	19.185	6.785	31.585	0.22	38.15
Sep	2023	19.348	6.729	31.968	0.048	38.648
Oct	2023	19.675	6.84	32.51	0.045	39.304
Nov	2023	19.267	6.22	32.313	-0.687	39.22
Dec	2023	19.022	5.767	32.277	-1.25	39.294
Jan	2024	18.777	5.317	32.237	-1.809	39.363
Feb	2024	18.767	4.974	32.559	-2.328	39.861
Mar	2024	18.767	4.751	32.782	-2.669	40.202
Apr	2024	18.907	4.671	33.142	-2.864	40.677
May	2024	18.697	4.245	33.148	-3.405	40.798
Jun	2024	18.86	4.196	33.524	-3.567	41.287
Jul	2024	19.093	4.219	33.967	-3.655	41.841
Aug	2024	19.07	3.989	34.151	-3.995	42.134
Sep	2024	19.116	3.831	34.402	-4.26	42.493
Oct	2024	19.21	3.723	34.696	-4.475	42.895
Nov	2024	19.093	3.407	34.779	-4.896	43.082
Dec	2024	19.023	3.141	34.905	-5.266	43.313
